# Supplementary material for: Stat and interferon genes identified by network analysis differentially regulate primitive and definitive erythropoiesis
Source: BMC Syst Biol. 2013 May 15;7:38. doi: 10.1186/1752-0509-7-38 (PMC3668222; doi:10.1186/1752-0509-7-38)
Supplement: Additional file 3: Tables S4, S5, and S6 — Which provide ranked lists of genes ordered by their inferred essentiality scores in the primitive, fetal definitive, and adult definitive erythroid lineages, respectively. [file 1752-0509-7-38-S3.xls]

## Sheet: Overview
This file contains 3 supplementary data tables:
Table S4: Potential regulators of primitive erythropoiesis ranked by computationally inferred "essentiality scores".
Table S5: Potential regulators of fetal definitive erythropoiesis ranked by computationally inferred "essentiality scores".
Table S6: Potential regulators of adult definitive erythropoiesis ranked by computationally inferred "essentiality scores".
The higher its "essentiality score", the more likely a gene plays a role in the transcriptional regulation of regulation of erythropoiesis. Scores >= 1.8 are considered highly significant.

## Sheet: Table S4 Primitive
EntrezGene ID	Gene Symbol	Essentiality Score
21417	Zeb1	2.6472
66151	Prr13	2.6414
21781	Tfdp1	2.6198
16478	Jund	2.5996
14460	Gata1	2.5932
15361	Hmga1	2.5773
16596	Klf1	2.5497
20846	Stat1	2.5042
14886	Gtf2i	2.4904
13557	E2f3	2.4623
17863	Myb	2.4534
15364	Hmga2	2.4521
17127	Smad3	2.4447
17938	Naca	2.4414
17126	Smad2	2.4149
13555	E2f1	2.4138
210172	Zfp526	2.4103
22778	Ikzf1	2.4069
22632	Yy1	2.3926
56449	Csda	2.3608
20182	Rxrb	2.3494
17187	Max	2.3484
20850	Stat5a	2.3448
23872	Ets2	2.34
22666	Zfp161	2.3376
22059	Trp53	2.3202
14281	Fos	2.3178
22166	Txn1	2.316
18986	Pou2f1	2.2874
21676	Tead1	2.2834
56455	Dynll1	2.2759
20181	Rxra	2.2685
15378	Hnf4a	2.2441
104394	E2f4	2.2353
70122	Mllt3	2.2331
22779	Ikzf2	2.2315
13712	Elk1	2.2279
20852	Stat6	2.2267
67673	Tceb2	2.2241
21833	Thra	2.1949
20683	Sp1	2.1942
20848	Stat3	2.1866
21374	Tbp	2.1734
19727	Rfxank	2.1712
19725	Rfx2	2.1701
17125	Smad1	2.1699
15289	Hmgb1	2.1695
11911	Atf4	2.147
20787	Srebf1	2.1347
380773	1810035L17Rik	2.1331
17128	Smad4	2.1319
66491	Polr2l	2.1315
18514	Pbx1	2.1254
17869	Myc	2.1201
12785	Cnbp	2.1169
13170	Dbp	2.1107
15251	Hif1a	2.1056
245688	Rbbp7	2.1001
328572	Ep300	2.097
20687	Sp3	2.0922
211586	Tfdp2	2.0904
14011	Etv6	2.0843
53610	Nono	2.0837
17191	Mbd2	2.0808
71954	Suds3	2.0797
17859	Mxi1	2.0773
54601	Foxo4	2.0762
17133	Maff	2.0705
21849	Trim28	2.063
12034	Phb2	2.0581
13709	Elf1	2.058
18412	Sqstm1	2.057
58184	Rqcd1	2.0532
20467	Sin3b	2.0523
17220	Mcm7	2.052
27374	Prmt5	2.0515
17865	Mybl2	2.0503
66684	Tceal8	2.0494
21414	Tcf7	2.0462
21349	Tal1	2.0409
78912	Sp2	2.0409
17342	Mitf	2.0394
230233	Ikbkap	2.037
20174	Ruvbl2	2.0364
52830	Pnrc2	2.0292
22608	Ybx1	2.028
16363	Irf2	2.0276
78929	Polr3h	2.0263
218490	Btf3	2.0227
20688	Sp4	2.0212
13653	Egr1	2.02
17129	Smad5	2.019
56706	Ccnl1	2.0182
17219	Mcm6	2.0125
18140	Uhrf1	2.0076
71952	2410016O06Rik	2
18432	Mybbp1a	1.9996
66634	Mcm8	1.999
14247	Fli1	1.9983
21780	Tfam	1.9983
21413	Tcf4	1.9973
13655	Egr3	1.997
16151	Ikbkg	1.9935
14390	Gabpa	1.9933
68479	Phf5a	1.9925
14391	Gabpb1	1.992
218832	Polr3a	1.9915
214669	L3mbtl2	1.9909
74195	Elp3	1.9901
75273	Pelp1	1.9899
69833	Polr2f	1.9875
14885	Gtf2h4	1.9844
20587	Smarcb1	1.9838
18813	Pa2g4	1.9832
108143	Taf9	1.9831
14461	Gata2	1.983
12912	Creb1	1.9818
26939	Polr3e	1.981
242705	E2f2	1.9805
104721	Ddx1	1.979
73274	Gpbp1	1.9787
59024	Med12	1.978
235459	Gtf2a2	1.9764
68750	Rreb1	1.9748
14375	Xrcc6	1.9738
19720	Trim27	1.9736
19075	Prim1	1.9706
192191	Med9	1.9686
66310	Dpy30	1.9675
28015	Grinl1a	1.967
11538	Adnp	1.9667
17217	Mcm4	1.9665
58523	Elp2	1.9664
18032	Nfix	1.9649
268417	Zkscan17	1.963
19646	Rbbp4	1.9619
70239	Gtf3c5	1.9601
192657	Ell2	1.9599
18022	Nfe2	1.9597
20185	Ncor1	1.9547
71902	Cand1	1.9527
77889	Lbh	1.9522
101867	Rrp8	1.9476
67255	Zfp422	1.9449
353170	Txlng	1.9444
21685	Tef	1.9442
12151	Bmi1	1.9433
13654	Egr2	1.9433
56505	Ruvbl1	1.9425
268564	Zbtb1	1.9414
17215	Mcm3	1.9402
67923	Tceb1	1.9401
19724	Rfx1	1.9385
116870	Mta1	1.9384
64424	Polr1e	1.9377
19645	Rb1	1.9345
20019	Polr1a	1.9322
66467	Gtf2h5	1.9318
15260	Hira	1.9316
15191	Hdgf	1.9315
22596	Xrcc5	1.9312
234366	Gatad2a	1.9283
338523	Jhdm1d	1.9279
17216	Mcm2	1.9277
67065	Polr3d	1.927
74197	Gtf2e1	1.9269
17188	Maz	1.9234
21406	Tcf12	1.9233
22025	Nr2c1	1.9224
13198	Ddit3	1.9222
20017	Polr1b	1.9216
77766	Elp4	1.9212
72147	Zbtb46	1.9208
22282	Usf2	1.9201
22775	Zik1	1.916
70472	Atad2	1.9153
16978	Lrrfip1	1.915
226169	Pprc1	1.9146
13433	Dnmt1	1.9144
73251	Setd7	1.9135
14056	Ezh2	1.9125
21853	Timeless	1.9122
77286	Nkrf	1.911
214572	Prmt7	1.9109
67005	Polr3k	1.9108
66671	Ccnh	1.9101
235132	Zbtb44	1.9097
449521	Zfp213	1.9094
228491	Zfp770	1.9089
18515	Pbx2	1.9083
217946	Cdca7l	1.9079
11545	Parp1	1.906
50887	Hmgn5	1.904
208727	Hdac4	1.9034
12608	Cebpb	1.9022
20833	Ssrp1	1.9009
16477	Junb	1.9006
30841	Kdm2b	1.9004
54633	Pqbp1	1.8993
71041	Pcgf6	1.8989
21416	Tcf7l2	1.8985
245841	Polr2h	1.898
231329	Polr2b	1.897
234135	Whsc1l1	1.8968
71702	Cdc5l	1.8958
58180	Hic2	1.8952
14235	Foxm1	1.8943
236511	Eif2c1	1.8941
17132	Maf	1.8932
69260	Ing2	1.893
64050	Yeats4	1.8928
66596	Gtf3a	1.8925
20851	Stat5b	1.892
66953	Cdca7	1.8906
28071	Twistnb	1.89
12227	Btg2	1.8886
17692	Msl3	1.8879
218214	Kdm1b	1.8878
17218	Mcm5	1.8873
74044	Ttf2	1.8872
23894	Gtf2h2	1.8865
55927	Hes6	1.8864
57908	Zfp318	1.8862
84505	Setdb1	1.885
68995	Mcts1	1.8828
18685	Phtf1	1.8803
99890	Prmt6	1.8797
53621	Cnot4	1.8788
17135	Mafk	1.8779
18024	Nfe2l2	1.8774
228829	Phf20	1.8764
231051	Mll3	1.8759
66580	Esf1	1.8756
110648	Lmx1a	1.8754
70427	Mier2	1.8753
22385	Baz1b	1.8744
66233	Dmap1	1.8742
106389	Eaf2	1.874
67219	Med18	1.873
69188	Mll5	1.8726
17134	Mafg	1.8717
18676	Phf2	1.8713
54343	Atf7ip	1.8712
21343	Taf6	1.8708
217031	Tada2a	1.8698
14534	Kat2a	1.8696
216151	Polrmt	1.8691
57080	Gtf2ird1	1.8684
21340	Taf1b	1.8683
140858	Wdr5	1.8683
18046	Nfyc	1.8679
27224	Tceb3	1.8665
21974	Top2b	1.865
217578	Baz1a	1.8635
66505	Zmynd11	1.8619
12915	Atf6b	1.8618
320267	Fubp3	1.8614
67037	Pmf1	1.8611
237339	L3mbtl3	1.8608
107503	Atf5	1.8603
66830	Nacc1	1.8586
67222	Srfbp1	1.8586
70998	Phf6	1.8582
26940	Ecsit	1.8578
234594	Cnot1	1.8556
93681	Zfp192	1.8536
56397	Morf4l2	1.8524
13048	Cux2	1.8515
94246	Arid4b	1.8515
110749	Chaf1b	1.8515
52679	E2f7	1.8502
16476	Jun	1.8477
11863	Arnt	1.8473
14106	Foxh1	1.8472
227644	Snapc4	1.8464
19650	Rbl1	1.8455
224481	Tfb1m	1.845
67486	Polr3g	1.8436
13626	Eed	1.8431
68925	Rpap1	1.8431
408022	Ccdc111	1.8429
11908	Atf1	1.8424
13017	Ctbp2	1.8416
641340	Nrbf2	1.8414
18949	Pnn	1.8389
106298	Rrn3	1.8383
54367	Zfp326	1.838
22685	Zfp239	1.8378
66420	Polr2e	1.837
192195	Ash1l	1.8366
19076	Prim2	1.8363
22668	Sf1	1.8356
14030	Ewsr1	1.8337
116871	Mta3	1.8316
268996	Ss18	1.8303
228839	Tgif2	1.8285
68040	Zfp593	1.8263
22646	Zfp105	1.8244
109263	Rlf	1.8232
54131	Irf3	1.8217
64707	Suv39h2	1.8214
100515	Zfp518b	1.8214
75302	Asxl2	1.8213
17260	Mef2c	1.8198
18089	Nkx2-3	1.8198
11792	Apex1	1.8191
268469	Zfp652	1.8185
209357	Gtf2h3	1.8164
226182	Taf5	1.8155
15242	Hhex	1.8141
83602	Gtf2a1	1.8107
97165	Hmgb2	1.8106
19763	Ring1	1.8061
21429	Ubtf	1.8034
208968	Zfp280c	1.8029
114741	Supt16h	1.8017
13163	Daxx	1.8015
67959	Puf60	1.8009
75316	Taf1d	1.8009
16549	Khsrp	1.8004
66935	Cir1	1.8004
71059	Hexim2	1.7998
18044	Nfya	1.7992
24128	Xrn2	1.7966
114674	Gtf2ird2	1.7959
69752	Zfp511	1.7956
21401	Tcea3	1.7955
58202	Cobra1	1.794
30944	Zfp354c	1.7934
225160	Thoc1	1.7933
14605	Tsc22d3	1.7924
18193	Nsd1	1.7898
67088	Cand2	1.7897
107823	Whsc1	1.7892
330361	AW146020	1.7892
232023	Vopp1	1.7889
13016	Ctbp1	1.7887
56531	Ylpm1	1.7887
18021	Nfatc3	1.787
15384	Hnrnpab	1.7866
67710	Polr2g	1.7866
17979	Ncoa3	1.7847
69920	Polr2i	1.7847
22694	Zfp35	1.7834
72195	Supt7l	1.7831
50907	Preb	1.7829
19687	Rfc1	1.7818
12611	Cebpg	1.7815
70088	Meaf6	1.7812
70208	Med23	1.781
67235	Zkscan14	1.7805
75291	Zbtb3	1.78
103889	Hoxb2	1.7781
18023	Nfe2l1	1.7765
235028	Zfp426	1.7753
19822	Rnf4	1.7722
11737	Anp32a	1.7712
70508	Bbx	1.7712
12952	Cry1	1.7704
68705	Gtf2f2	1.7704
24068	Sra1	1.7697
72416	Lrpprc	1.7692
66403	Asf1a	1.7683
104625	Cnot6	1.768
474156	Zbtb9	1.7677
19821	Rnf2	1.7667
83554	Fstl3	1.765
109689	Arrb1	1.7641
217127	Myst2	1.7636
99377	Sall4	1.762
56275	Rbm14	1.7616
12572	Cdk7	1.7615
20926	Supt6h	1.7586
67500	Ccar1	1.7575
20218	Khdrbs1	1.7572
20933	Med22	1.7567
71514	Sfpq	1.7549
75565	Ccdc101	1.7548
218613	Mier3	1.7516
21399	Tcea1	1.7501
57230	Sap30bp	1.7497
99480	Dnttip2	1.7496
93691	Klf7	1.7493
19291	Purb	1.7484
18129	Notch2	1.7479
193043	Zfp3	1.7472
17344	Pias2	1.7457
12013	Bach1	1.7453
83796	Smarcd2	1.7452
225888	Suv420h1	1.745
11910	Atf3	1.7437
20937	Suv39h1	1.7423
102162	Taf5l	1.7423
54351	Rai12	1.742
19698	Relb	1.7405
234959	Med17	1.7403
15257	Hipk1	1.7392
108961	E2f8	1.7387
20230	Satb1	1.7363
51886	Fubp1	1.7359
21428	Mlx	1.7338
74427	Eaf1	1.7337
74570	Zkscan1	1.7331
15182	Hdac2	1.731
230908	Tardbp	1.731
56463	Snd1	1.7309
319944	Taf2	1.7305
50868	Keap1	1.7299
12421	Rb1cc1	1.7292
22026	Nr2c2	1.7291
23942	Mta2	1.7285
269252	Gtf3c4	1.7284
244879	Npat	1.728
320790	Chd7	1.7278
22221	Ubp1	1.7273
24074	Taf7	1.7268
71752	Gtf3c2	1.7258
74112	Usp16	1.7246
73473	Iws1	1.7245
18626	Per1	1.7243
13716	Ell	1.7242
107951	Cdk9	1.7238
264064	Cdk8	1.721
29806	Limd1	1.7208
12394	Runx1	1.7206
94112	Med15	1.7204
18099	Nlk	1.7199
71990	Ddx54	1.7186
80732	Mynn	1.7186
75079	Zbtb49	1.7184
66999	Med28	1.7178
12593	Cdyl	1.7174
20589	Ighmbp2	1.717
67279	Med31	1.715
114774	Pawr	1.7147
235682	Zfp445	1.714
23808	Ash2l	1.7139
66929	Asf1b	1.7132
20677	Sox4	1.7128
229906	Gtf2b	1.7123
23857	Dmtf1	1.7122
18516	Pbx3	1.7118
72057	Phf10	1.7108
51813	Ccnc	1.7103
68744	Zfp740	1.71
70769	Nolc1	1.7097
67109	Zfp787	1.7076
59022	Edf1	1.7072
69792	Med6	1.7072
17764	Mtf1	1.705
12387	Ctnnb1	1.7038
66556	Drap1	1.7038
12395	Runx1t1	1.7035
107771	Bmyc	1.7015
18045	Nfyb	1.7008
269424	Phf17	1.7008
29871	Scmh1	1.7004
386655	Eid2	1.6994
216578	Papolg	1.6987
66136	Znrd1	1.6971
74322	Cxxc1	1.6968
21973	Top2a	1.6966
209446	Tcfe3	1.6954
381379	Med19	1.6947
20024	Sub1	1.6937
213464	Rbbp5	1.6935
74164	Nfx1	1.6931
13714	Elk4	1.6929
50849	Rnf10	1.6925
30941	Usp21	1.692
28077	Med10	1.6913
67381	Med4	1.6912
13180	Pcbd1	1.691
81630	Zbtb22	1.6903
71949	Lass5	1.69
224619	Traf7	1.6896
99730	Taf13	1.6891
22642	Zbtb17	1.6863
20583	Snai2	1.6859
66882	Bzw1	1.6856
69994	Rbm15b	1.6847
216274	Cep290	1.6837
13872	Ercc3	1.6835
75826	Senp2	1.6826
80509	Med8	1.6825
56805	Zbtb33	1.6822
66970	Ssbp2	1.6813
14238	Foxf2	1.6804
75753	Klf17	1.6804
229007	Zgpat	1.6795
17749	Polr2k	1.679
22260	Nr1h2	1.6789
30046	Zfp292	1.6781
12607	Cebpz	1.678
14884	Gtf2h1	1.6763
68975	Med27	1.6746
56309	Mycbp	1.6736
209225	Zfp710	1.6735
433759	Hdac1	1.6731
19697	Rela	1.6728
21945	Dedd	1.6724
229004	Gmeb2	1.6722
109095	Atxn7l3	1.672
75613	Med25	1.6718
217864	Rcor1	1.6713
216825	Usp22	1.6703
94093	Trim33	1.6696
72843	Prdm4	1.6693
106143	Cggbp1	1.6692
269003	Sap130	1.6683
76893	Lass2	1.6681
26896	Med14	1.6676
13435	Dnmt3a	1.6666
50794	Klf13	1.6664
21411	Tcf20	1.6624
232811	Suv420h2	1.6624
109108	Slc30a9	1.6611
544971	Bdp1	1.6611
15201	Hells	1.6602
14236	Foxn2	1.6582
66056	Zfp524	1.658
66645	Pspc1	1.6574
57316	C1d	1.6573
13496	Arid3a	1.6563
69790	Med30	1.6553
239719	Mkl2	1.6553
68837	Foxk2	1.6526
67781	Ilf2	1.6523
71458	Bcor	1.6519
107817	Jmjd6	1.6516
21372	Tbl1x	1.651
56456	Actl6a	1.651
59035	Carm1	1.6499
67224	Med29	1.6499
100336	Ppp1r8	1.6475
18181	Nrf1	1.6473
20020	Polr2a	1.6473
23849	Klf6	1.6463
14536	Nr6a1	1.6462
68770	Phtf2	1.6454
17119	Mxd1	1.6448
224902	Safb2	1.6446
67230	Zfp329	1.6445
28084	Vps25	1.6441
218100	Zfp322a	1.6441
116940	Tgs1	1.6433
226470	Zbtb41	1.643
74123	Foxp4	1.6428
241447	Lass6	1.6418
23856	Dido1	1.6414
50496	E2f6	1.6412
228775	Trib3	1.6406
52592	Brms1l	1.6401
18771	Pknox1	1.6398
16599	Klf3	1.6394
12388	Ctnnd1	1.6392
17192	Mbd3	1.6376
22770	Zhx1	1.6375
233863	Gtf3c1	1.6371
18109	Mycn	1.6369
15259	Hipk3	1.6368
66262	Ing5	1.6366
230753	Thrap3	1.6364
54169	Myst4	1.6362
19712	Rest	1.6361
77035	Jmjd5	1.6359
194655	Klf11	1.635
105689	Mycbp2	1.6349
69743	Casz1	1.6344
226442	Zfp281	1.6344
223527	Eny2	1.6341
269704	Zfp664	1.6339
21888	Tle4	1.6336
381022	Mll2	1.6332
17684	Cited2	1.6328
71834	Zbtb43	1.6326
67956	Setd8	1.6317
24075	Taf10	1.6307
67772	Chd8	1.6302
71777	Ing3	1.6291
15183	Hdac3	1.6288
73389	Hbp1	1.6288
98053	Gtf2f1	1.6287
26379	Esrra	1.6286
17425	Foxk1	1.6283
27049	Etv3	1.6282
116848	Baz2a	1.6276
268903	Nrip1	1.6275
226747	Ahctf1	1.6274
11909	Atf2	1.6273
244216	Zfp771	1.6273
228869	Ncoa5	1.6259
666311	Zfp498	1.6252
74838	Naa15	1.6249
18933	Prrx1	1.6248
50754	Fbxw7	1.6237
23989	Med24	1.623
270627	Taf1	1.6228
228536	Bahd1	1.6224
17258	Mef2a	1.6222
21341	Taf1c	1.6222
54006	Deaf1	1.6221
217218	Rsc1a1	1.6216
231866	Zfp12	1.6207
118445	Klf16	1.6204
94186	Strn3	1.6203
15185	Hdac6	1.6195
55982	Paxip1	1.6195
108829	Jmjd1c	1.6192
16391	Irf9	1.6179
12953	Cry2	1.6159
66867	Hmg20a	1.6156
14582	Gfi1b	1.615
20022	Polr2j	1.6143
93871	Brwd1	1.6139
208104	Mlxip	1.6135
66410	Mterfd1	1.613
52615	Suz12	1.6127
69587	Pcgf3	1.6126
76199	Med13l	1.6125
107932	Chd4	1.6119
240514	Ccdc85b	1.6119
18519	Kat2b	1.6115
71148	Mier1	1.6111
103836	Zfp692	1.6096
77128	A930001N09Rik	1.6083
67371	Gtf3c6	1.6082
22704	Zfp46	1.6076
52712	Zkscan6	1.6076
57432	Zc3h8	1.6075
22758	Zscan12	1.607
56809	Gmeb1	1.6064
22601	Yap1	1.6063
52708	Zfp410	1.6058
59016	Thap11	1.6049
72475	Ssbp3	1.6039
19130	Prox1	1.602
17984	Ndn	1.6013
19014	Med1	1.5999
56070	Tcerg1	1.5998
30928	Zfp238	1.5996
19663	Rbpms	1.5994
245695	Tceanc	1.5994
66511	2500003M10Rik	1.5981
66653	Brf2	1.5976
14055	Ezh1	1.5974
67778	Zfp639	1.5964
19820	Rlim	1.5963
20591	Kdm5c	1.5958
56338	Txnip	1.5957
66213	Med7	1.5952
230700	Foxj3	1.5925
67050	Nkap	1.5923
235497	Leo1	1.5912
81004	Tbl1xr1	1.5907
432731	Zfp187	1.5897
75452	Ascc2	1.5877
66172	Med11	1.5873
57314	Th1l	1.5867
58172	Sertad2	1.5863
12053	Bcl6	1.5856
13864	Nr2f6	1.5856
104263	Kdm3a	1.5852
17095	Lyl1	1.583
72672	Zfp518a	1.5821
11569	Aebp2	1.5817
269397	Ss18l1	1.5804
52713	Ccdc59	1.5802
27632	Rdbp	1.58
59057	Zfp191	1.5798
234852	Chmp1a	1.5798
67440	Mtpap	1.5795
67367	Gcfc1	1.5789
66464	Taf12	1.5784
170936	Zfp369	1.5774
17190	Mbd1	1.5773
54624	Paf1	1.577
211652	Wwc1	1.5768
20588	Smarcc1	1.5766
17978	Ncoa2	1.5762
232989	Hnrnpul1	1.5762
11991	Hnrnpd	1.5753
20466	Sin3a	1.5747
24136	Zeb2	1.5745
24116	Whsc2	1.5731
21389	Tbx6	1.5725
12454	Ccnk	1.5718
14248	Flii	1.5703
72739	Zkscan3	1.5695
67488	Calcoco1	1.569
27878	Tada1	1.566
70601	Ecd	1.566
668501	Zfp507	1.5657
68877	Maf1	1.5654
55942	Sertad1	1.5651
192231	Hexim1	1.5645
93760	Arid1a	1.5639
22698	Zfp39	1.5619
15258	Hipk2	1.5617
60611	Foxj2	1.5617
71722	Cic	1.5616
114642	Brdt	1.5613
12396	Cbfa2t2	1.5609
213054	Gabpb2	1.5608
69241	Polr2d	1.5583
67871	Mrrf	1.5571
70625	Med26	1.5549
170791	Rbm39	1.5542
17122	Mxd4	1.5541
170742	Sertad3	1.5533
240442	Adnp2	1.5531
241322	Zbtb6	1.553
15214	Hey2	1.5512
108098	Med21	1.5506
20016	Polr1c	1.5495
56380	Arid3b	1.5492
407786	Taf9b	1.5489
17261	Mef2d	1.5476
110616	Atxn3	1.5476
54446	Nfat5	1.5465
272359	Irf2bp1	1.5458
72308	Brf1	1.5446
12914	Crebbp	1.5443
71131	Zfp689	1.5442
229615	Pias3	1.5442
319594	Hif1an	1.5439
52040	Ppp1r10	1.5426
72020	Zfp654	1.5413
64898	Lpin2	1.5407
74469	Taf7l	1.5402
22433	Xbp1	1.5398
50724	Sap30l	1.5398
76246	Rtf1	1.5398
56233	Hdac7	1.539
56036	Ccnl2	1.5382
268448	Phf12	1.5352
56722	Litaf	1.5338
71242	Spata24	1.5327
17355	Aff1	1.5322
103537	Mbtd1	1.531
75627	Snapc1	1.5305
21423	Tcf3	1.5299
235469	Zfp280d	1.5298
66923	Pbrm1	1.5296
81601	Kat5	1.5293
68703	Rere	1.5278
18789	Papola	1.5275
66660	Sltm	1.5267
12398	Cbfa2t3	1.5265
66405	Mcts2	1.5263
211329	Ncoa7	1.5259
13486	Dr1	1.5255
76804	Kdm4c	1.5255
23877	Fiz1	1.5246
66423	2410022L05Rik	1.5246
93736	Aff4	1.5224
56541	Habp4	1.52
13831	Epc1	1.5177
19290	Pura	1.5172
22761	Zfpm1	1.5171
627049	Zfp800	1.5168
214742	Rcor3	1.5162
214764	2700050L05Rik	1.5145
22722	Zfp64	1.5142
227867	Epc2	1.5141
102209	Snapc2	1.5132
320713	Mysm1	1.5123
26885	Casp8ap2	1.5118
22697	Zscan21	1.5057
209361	Taf3	1.5053
320244	Ttll5	1.5038
76007	Zmym2	1.5031
26371	Ciao1	1.5021
207785	Csrnp2	1.5017
74120	Zfp263	1.5015
14245	Lpin1	1.5006
327987	Med13	1.5005
56458	Foxo1	1.4999
67379	Dedd2	1.4997
20667	Sox12	1.4979
22678	Zfp2	1.4969
21848	Trim24	1.4964
228790	Asxl1	1.4961
20924	Supt5h	1.4929
232232	Hdac11	1.4912
57782	Rbak	1.4902
17257	Mecp2	1.4877
75410	Wbp7	1.4874
80292	Zxdc	1.4851
433693	Akirin2	1.4849
232286	Tmf1	1.4846
104799	Vipar	1.4844
56353	Rybp	1.4839
13875	Erf	1.482
15499	Hsf1	1.4807
69257	Elf2	1.4806
81000	Rad54l2	1.4801
56484	Foxo3	1.4787
20184	Uimc1	1.4782
232976	Zfp574	1.4773
209707	Lcorl	1.4742
229542	Gatad2b	1.4733
20807	Srf	1.4725
75871	Zfp821	1.4701
15284	Hlx	1.4678
56321	Aatf	1.4677
16468	Jarid2	1.4627
328801	Zfp414	1.4624
545725	Mterf	1.4622
30946	Abt1	1.4612
108655	Foxp1	1.4579
12648	Chd1	1.457
20128	Trim30a	1.457
56469	Pias1	1.4569
212139	Cc2d1a	1.4556
192285	Phf21a	1.4545
67733	Itgb3bp	1.4523
56381	Spen	1.4512
21885	Tle1	1.4498
69125	Cnot8	1.4498
101739	Psip1	1.4494
110521	Hivep1	1.4469
100072	Camta1	1.4467
20841	Zfp143	1.4445
76073	Pcgf5	1.4427
212391	Lcor	1.4402
78266	Zfp687	1.439
74318	Hopx	1.4371
80859	Nfkbiz	1.4371
77110	Gpbp1l1	1.4367
98403	Zfp451	1.4359
78943	Ern1	1.4355
63856	Taf8	1.4347
20788	Srebf2	1.4343
67057	Yaf2	1.4343
103806	Maml1	1.4343
225876	Kdm2a	1.4337
27223	Trp53bp1	1.4329
230119	Zbtb5	1.4327
72068	Cnot2	1.4318
21847	Klf10	1.4311
67439	Xab2	1.4306
20384	Srsf5	1.4305
70160	Vps36	1.4301
13559	E2f5	1.4292
56222	Cited4	1.429
21807	Tsc22d1	1.4284
233545	2210018M11Rik	1.4284
19651	Rbl2	1.4281
71375	Foxn3	1.4274
104156	Etv5	1.4218
22720	Zfp62	1.4217
269344	Ell3	1.4215
27274	Zfp354b	1.4149
53417	Hif3a	1.4136
54723	Tfip11	1.4135
214899	Kdm5a	1.4108
66526	2210012G02Rik	1.4106
97064	Wwtr1	1.4099
13560	E4f1	1.4079
56404	Trip4	1.4053
216161	Sbno2	1.4034
21887	Tle3	1.4028
195522	Zfp691	1.4011
269870	Zfp446	1.4003
17977	Ncoa1	1.4002
18854	Pml	1.4002
15353	Hmg20b	1.4001
17428	Mnt	1.3997
99982	Kdm1a	1.3994
16969	Zbtb7a	1.3987
232334	Vgll4	1.3986
14797	Aes	1.3984
382056	Crtc1	1.3973
214162	Mll1	1.3954
232816	Zfp628	1.395
69009	Thap7	1.3931
29808	Mga	1.3911
319601	Zfp653	1.3885
18227	Nr4a2	1.3875
27681	Snf8	1.3841
70408	Polr3f	1.3838
13018	Ctcf	1.3768
72567	Bclaf1	1.3763
67143	Ikzf5	1.3762
79233	Zfp319	1.3743
18983	Cnot7	1.3736
353187	Nr1d2	1.3717
68153	Gtf2e2	1.3712
93759	Sirt1	1.3679
60406	Sap30	1.3671
72459	Htatsf1	1.3671
233410	Zfp592	1.365
56406	Ncoa6	1.3641
76131	Depdc1a	1.3609
20585	Hltf	1.3605
244349	Myst3	1.359
75605	Kdm5b	1.3587
26466	Zfp260	1.3576
57321	Terf2ip	1.354
17121	Mxd3	1.3526
50926	Hnrpdl	1.3514
19726	Rfx3	1.3494
230674	Kdm4a	1.3492
78656	Brd8	1.3471
70428	Polr3b	1.3453
102423	Hinfp	1.3453
269639	Zfp512	1.3405
15184	Hdac5	1.3392
73178	Wasl	1.3391
27217	Mixl1	1.3382
100683	Trrap	1.3319
58521	Eid1	1.3304
667118	Zbed6	1.3281
219150	Hmbox1	1.3267
13047	Cux1	1.3241
20586	Smarca4	1.3231
193796	Kdm4b	1.3218
12913	Creb3	1.3207
15193	Hdgfrp2	1.3192
21427	Vps72	1.3151
78829	Tsc22d4	1.3122
320271	Scai	1.311
232430	Crebl2	1.3069
231506	Lin54	1.3057
65020	Zfp110	1.3031
68094	Smarcc2	1.2949
233887	Zfp553	1.2842
232791	Cnot3	1.2832
108946	Zzz3	1.2825
11632	Aip	1.2798
238693	Zfp58	1.279
69228	Zfp746	1.2786
238673	Zfp367	1.2778
12455	Ccnt1	1.2767
12416	Cbx2	1.2764
74414	Polr3c	1.274
277250	Kdm3b	1.274
18034	Nfkb2	1.2737
22051	Trip6	1.2701
66126	Elof1	1.264
14050	Eya3	1.262
12909	Crcp	1.2521
69837	Pcgf1	1.2516
72465	Zfp131	1.2338
19708	Dpf2	1.2322
17420	Mnat1	1.2304
84113	Ptov1	1.2289
101206	Tada3	1.2276
11865	Arntl	1.2262
13819	Epas1	1.2245
67210	Gatad1	1.2239
72199	Mms19	1.2202
15213	Hey1	1.2172
57247	Zfp276	1.2162
69090	Ascc1	1.2102
73754	Thap1	1.2065
214498	Cdc73	1.2053
215418	Csrnp1	1.196
67773	Myst1	1.1779
68776	Taf11	1.176
100009600	Zglp1	1.1746
140482	Zfp358	1.1729
77634	Snapc3	1.1628
233490	Crebzf	1.1611
71330	Rcbtb1	1.1585
216154	Med16	1.1495
15278	Tfb2m	1.1446
319475	Zfp672	1.1265
16911	Lmo4	1.1256
22661	Zfp148	1.1249
69256	Zfp397	1.1207
16201	Ilf3	1.1031
268294	Zbtb24	1.099
66855	Tcf25	1.094
20021	Polr2c	1.0884
623474	Rad54b	1.0834
384763	Zfp667	1.0727
71876	Mlf1ip	1.0534
56736	Rnf14	1.0383

## Sheet: Table S5 Fetal Definitive
EntrezGene ID	Gene Symbol	Essentiality Score
14460	Gata1	2.70827
15361	Hmga1	2.55424
21418	Tcfap2a	2.53581
22778	Ikzf1	2.53497
21781	Tfdp1	2.52179
16478	Jund	2.51959
16596	Klf1	2.50188
22632	Yy1	2.47797
20850	Stat5a	2.47494
15364	Hmga2	2.46093
21417	Zeb1	2.45155
56449	Csda	2.44978
14815	Nr3c1	2.42374
13555	E2f1	2.40094
14461	Gata2	2.39845
14235	Foxm1	2.3984
20683	Sp1	2.3856
20846	Stat1	2.36897
22666	Zfp161	2.36111
19725	Rfx2	2.30589
13557	E2f3	2.28328
17125	Smad1	2.27644
19727	Rfxank	2.26516
20182	Rxrb	2.26154
17187	Max	2.26003
20848	Stat3	2.25588
11622	Ahr	2.25226
20852	Stat6	2.25161
210172	Zfp526	2.24737
18019	Nfatc2	2.23642
17188	Maz	2.21742
17938	Naca	2.21482
23871	Ets1	2.21323
20687	Sp3	2.21125
13653	Egr1	2.20965
192657	Ell2	2.20238
17127	Smad3	2.20213
18021	Nfatc3	2.20196
14886	Gtf2i	2.19653
211586	Tfdp2	2.1947
21374	Tbp	2.18972
14281	Fos	2.18717
17128	Smad4	2.18625
20688	Sp4	2.17694
17863	Myb	2.17585
17869	Myc	2.17436
21423	Tcf3	2.17068
17126	Smad2	2.1705
18023	Nfe2l1	2.16099
16476	Jun	2.1554
21416	Tcf7l2	2.15447
15251	Hif1a	2.14479
66151	Prr13	2.14147
12611	Cebpg	2.14145
16842	Lef1	2.13462
328572	Ep300	2.12512
22282	Usf2	2.12342
21833	Thra	2.10549
18986	Pou2f1	2.09378
21349	Tal1	2.08894
209446	Tcfe3	2.08663
67673	Tceb2	2.07823
20181	Rxra	2.076
14247	Fli1	2.06305
22059	Trp53	2.0562
17342	Mitf	2.05062
70122	Mllt3	2.04788
19726	Rfx3	2.04684
14390	Gabpa	2.04065
242705	E2f2	2.037
16363	Irf2	2.01743
56455	Dynll1	2.01666
20851	Stat5b	2.01435
13713	Elk3	2.01374
245688	Rbbp7	1.9977
54601	Foxo4	1.99752
18022	Nfe2	1.99137
18024	Nfe2l2	1.98757
66684	Tceal8	1.98655
104394	E2f4	1.98557
23872	Ets2	1.98465
15289	Hmgb1	1.98295
14011	Etv6	1.98023
235132	Zbtb44	1.97684
11819	Nr2f2	1.97488
12393	Runx2	1.97369
338523	Jhdm1d	1.97249
15257	Hipk1	1.96363
264064	Cdk8	1.95978
13875	Erf	1.9484
14391	Gabpb1	1.94621
211329	Ncoa7	1.94482
14030	Ewsr1	1.94053
53610	Nono	1.94047
59024	Med12	1.94032
18044	Nfya	1.93916
67488	Calcoco1	1.93667
78912	Sp2	1.93607
71954	Suds3	1.93554
17859	Mxi1	1.93362
20787	Srebf1	1.93343
232023	Vopp1	1.93273
21399	Tcea1	1.93254
73274	Gpbp1	1.92504
22166	Txn1	1.92409
18983	Cnot7	1.92217
269252	Gtf3c4	1.92034
67923	Tceb1	1.91931
50849	Rnf10	1.91792
16599	Klf3	1.90946
235459	Gtf2a2	1.90658
12395	Runx1t1	1.90423
72475	Ssbp3	1.90311
17220	Mcm7	1.90028
17217	Mcm4	1.89941
50724	Sap30l	1.89851
59035	Carm1	1.89695
234594	Cnot1	1.89514
232989	Hnrnpul1	1.89461
17219	Mcm6	1.89452
22661	Zfp148	1.8928
15378	Hnf4a	1.8917
13047	Cux1	1.89114
11908	Atf1	1.88909
56397	Morf4l2	1.88594
15258	Hipk2	1.88235
20467	Sin3b	1.87873
16364	Irf4	1.8767
66923	Pbrm1	1.87611
11632	Aip	1.87517
20185	Ncor1	1.87092
231329	Polr2b	1.86572
18813	Pa2g4	1.86506
74120	Zfp263	1.86416
16151	Ikbkg	1.8616
20474	Six4	1.8596
18046	Nfyc	1.85945
16911	Lmo4	1.85668
18412	Sqstm1	1.85569
74427	Eaf1	1.85369
11863	Arnt	1.85326
53417	Hif3a	1.85198
11545	Parp1	1.8517
19645	Rb1	1.85136
56736	Rnf14	1.85108
69257	Elf2	1.85039
83796	Smarcd2	1.84947
20021	Polr2c	1.84921
116871	Mta3	1.84769
15499	Hsf1	1.84612
94112	Med15	1.84591
66999	Med28	1.84565
18089	Nkx2-3	1.84267
20218	Khdrbs1	1.84248
57316	C1d	1.84197
83602	Gtf2a1	1.84132
231986	Jazf1	1.83985
15208	Hes5	1.83963
54624	Paf1	1.83636
71514	Sfpq	1.83553
230908	Tardbp	1.83297
71375	Foxn3	1.83221
12034	Phb2	1.83141
67781	Ilf2	1.83057
29808	Mga	1.83003
67210	Gatad1	1.82907
14797	Aes	1.82729
17215	Mcm3	1.8251
268564	Zbtb1	1.82404
22668	Sf1	1.82267
24075	Taf10	1.82252
21429	Ubtf	1.82251
21413	Tcf4	1.82192
12387	Ctnnb1	1.82125
77110	Gpbp1l1	1.82086
269704	Zfp664	1.82068
20833	Ssrp1	1.81724
217127	Myst2	1.81465
24116	Whsc2	1.81232
17134	Mafg	1.81151
58184	Rqcd1	1.81068
70160	Vps36	1.80828
99480	Dnttip2	1.80719
108655	Foxp1	1.80589
192285	Phf21a	1.80542
228491	Zfp770	1.8034
116940	Tgs1	1.80196
15201	Hells	1.79939
17261	Mef2d	1.79856
27681	Snf8	1.79845
21847	Klf10	1.79826
52830	Pnrc2	1.79809
54633	Pqbp1	1.7976
17260	Mef2c	1.79665
195522	Zfp691	1.79556
17192	Mbd3	1.79547
54131	Irf3	1.79518
50887	Hmgn5	1.79502
75452	Ascc2	1.79409
72068	Cnot2	1.79368
69743	Casz1	1.79326
11569	Aebp2	1.79195
18140	Uhrf1	1.79102
13048	Cux2	1.79101
52808	Tspyl2	1.791
104721	Ddx1	1.78982
67005	Polr3k	1.78846
218490	Btf3	1.78765
11911	Atf4	1.78625
75291	Zbtb3	1.78609
74570	Zkscan1	1.78579
13626	Eed	1.78546
12914	Crebbp	1.78422
67871	Mrrf	1.78296
70601	Ecd	1.78291
12013	Bach1	1.78232
56706	Ccnl1	1.78198
319944	Taf2	1.78194
74164	Nfx1	1.78177
16978	Lrrfip1	1.78124
56456	Actl6a	1.78062
66596	Gtf3a	1.78013
234959	Med17	1.78001
66935	Cir1	1.77936
20677	Sox4	1.77748
269424	Phf17	1.77698
21849	Trim28	1.77688
320795	Pkn1	1.77672
71458	Bcor	1.77632
18432	Mybbp1a	1.77619
545725	Mterf	1.77557
22720	Zfp62	1.77491
97165	Hmgb2	1.77435
208968	Zfp280c	1.77347
13486	Dr1	1.77338
17218	Mcm5	1.77324
23877	Fiz1	1.77315
170936	Zfp369	1.77314
19724	Rfx1	1.77237
17933	Myt1l	1.77006
68703	Rere	1.76998
108143	Taf9	1.76945
83925	Trps1	1.76803
19822	Rnf4	1.76794
69256	Zfp397	1.76757
28077	Med10	1.76696
27224	Tceb3	1.76649
20585	Hltf	1.76603
106298	Rrn3	1.76365
20473	Six3	1.76236
14248	Flii	1.76179
20174	Ruvbl2	1.76136
71834	Zbtb43	1.76033
67772	Chd8	1.75986
55927	Hes6	1.75906
57782	Rbak	1.75904
66505	Zmynd11	1.75903
14025	Bcl11a	1.75857
15182	Hdac2	1.7585
71949	Lass5	1.75784
21974	Top2b	1.75713
14884	Gtf2h1	1.75509
75826	Senp2	1.75485
102162	Taf5l	1.75299
56275	Rbm14	1.7524
107817	Jmjd6	1.75219
76073	Pcgf5	1.75209
66882	Bzw1	1.7517
18032	Nfix	1.75161
19712	Rest	1.75124
21406	Tcf12	1.75084
27049	Etv3	1.74966
116870	Mta1	1.74964
59022	Edf1	1.74884
20024	Sub1	1.74868
18949	Pnn	1.74835
60406	Sap30	1.74808
30841	Kdm2b	1.74776
71902	Cand1	1.74768
12418	Cbx4	1.74759
217218	Rsc1a1	1.74733
18685	Phtf1	1.7473
26885	Casp8ap2	1.74728
66420	Polr2e	1.74728
19720	Trim27	1.74722
226442	Zfp281	1.74639
107932	Chd4	1.74627
56505	Ruvbl1	1.74523
68705	Gtf2f2	1.74518
11991	Hnrnpd	1.74466
64707	Suv39h2	1.74405
67439	Xab2	1.74403
110796	Tshz1	1.74384
66310	Dpy30	1.74369
214669	L3mbtl2	1.74349
28071	Twistnb	1.74256
230233	Ikbkap	1.74253
68479	Phf5a	1.74168
13714	Elk4	1.74158
107951	Cdk9	1.74151
380773	1810035L17Rik	1.74084
17764	Mtf1	1.7407
57321	Terf2ip	1.7407
70472	Atad2	1.74067
104625	Cnot6	1.7406
68837	Foxk2	1.74027
17979	Ncoa3	1.73992
114774	Pawr	1.73944
15183	Hdac3	1.7385
26939	Polr3e	1.73849
66645	Pspc1	1.73831
241447	Lass6	1.7382
17692	Msl3	1.73783
108946	Zzz3	1.73777
218613	Mier3	1.73705
21848	Trim24	1.73569
76893	Lass2	1.73547
18128	Notch1	1.73535
70998	Phf6	1.73494
73473	Iws1	1.73473
98403	Zfp451	1.73462
20230	Satb1	1.734
64050	Yeats4	1.73341
68040	Zfp593	1.7327
228869	Ncoa5	1.73253
13163	Daxx	1.7319
99982	Kdm1a	1.73173
67440	Mtpap	1.7303
208104	Mlxip	1.73009
20588	Smarcc1	1.72937
12572	Cdk7	1.72923
93760	Arid1a	1.72877
239719	Mkl2	1.72801
30946	Abt1	1.72788
12952	Cry1	1.72721
13559	E2f5	1.72696
236511	Eif2c1	1.7268
51886	Fubp1	1.72658
18985	Pou2af1	1.72624
12753	Clock	1.72594
19014	Med1	1.72583
14236	Foxn2	1.72463
72147	Zbtb46	1.72421
20022	Polr2j	1.72418
19697	Rela	1.7234
217578	Baz1a	1.72273
13709	Elf1	1.72263
22694	Zfp35	1.72234
114741	Supt16h	1.72055
140858	Wdr5	1.72015
17132	Maf	1.71943
12388	Ctnnd1	1.71935
75613	Med25	1.71902
18676	Phf2	1.71802
71148	Mier1	1.71793
22608	Ybx1	1.71791
28015	Grinl1a	1.71782
14050	Eya3	1.71764
235682	Zfp445	1.71748
16201	Ilf3	1.71722
18516	Pbx3	1.71704
19821	Rnf2	1.71666
68995	Mcts1	1.7166
17344	Pias2	1.71633
23856	Dido1	1.71633
69241	Polr2d	1.71591
70625	Med26	1.7153
54367	Zfp326	1.71526
381022	Mll2	1.71471
244879	Npat	1.71449
74838	Naa15	1.71438
12398	Cbfa2t3	1.71403
20016	Polr1c	1.71317
66511	2500003M10Rik	1.71295
106143	Cggbp1	1.7129
59057	Zfp191	1.71276
58521	Eid1	1.71257
77634	Snapc3	1.71157
66403	Asf1a	1.71147
68925	Rpap1	1.70821
50496	E2f6	1.7079
66172	Med11	1.70775
20667	Sox12	1.7076
52615	Suz12	1.70753
23942	Mta2	1.70578
21422	Tcfcp2	1.70539
66634	Mcm8	1.70535
18129	Notch2	1.70518
67143	Ikzf5	1.70465
23808	Ash2l	1.70425
80859	Nfkbiz	1.70332
17749	Polr2k	1.7025
15384	Hnrnpab	1.70226
12785	Cnbp	1.70149
214498	Cdc73	1.70135
228839	Tgif2	1.70131
14375	Xrcc6	1.70077
56805	Zbtb33	1.70056
67224	Med29	1.70014
66580	Esf1	1.69963
104156	Etv5	1.69881
17258	Mef2a	1.6984
238673	Zfp367	1.6983
100009600	Zglp1	1.69774
11737	Anp32a	1.69723
67057	Yaf2	1.69706
72843	Prdm4	1.69556
20587	Smarcb1	1.69454
67279	Med31	1.69444
30928	Zfp238	1.69443
94093	Trim33	1.69436
26940	Ecsit	1.69363
68750	Rreb1	1.69342
67778	Zfp639	1.69328
19075	Prim1	1.6925
228829	Phf20	1.69224
233887	Zfp553	1.69207
78929	Polr3h	1.69182
17135	Mafk	1.69177
277250	Kdm3b	1.69161
225888	Suv420h1	1.69052
16468	Jarid2	1.69038
15951	Ifi204	1.6901
207785	Csrnp2	1.68972
14534	Kat2a	1.68927
56463	Snd1	1.68912
320267	Fubp3	1.68904
22722	Zfp64	1.68901
69833	Polr2f	1.68841
19820	Rlim	1.68802
21888	Tle4	1.68801
69587	Pcgf3	1.68763
72057	Phf10	1.68703
84505	Setdb1	1.68681
66213	Med7	1.68671
56353	Rybp	1.68656
66126	Elof1	1.68648
226169	Pprc1	1.68558
66405	Mcts2	1.68445
224902	Safb2	1.68426
80509	Med8	1.68416
22385	Baz1b	1.68383
67710	Polr2g	1.68365
19650	Rbl1	1.68277
57080	Gtf2ird1	1.68256
72567	Bclaf1	1.68211
449521	Zfp213	1.68209
70769	Nolc1	1.68165
108829	Jmjd1c	1.68145
27632	Rdbp	1.68013
12607	Cebpz	1.67975
67381	Med4	1.67965
19687	Rfc1	1.67942
67219	Med18	1.67895
66671	Ccnh	1.67886
58202	Cobra1	1.67771
67050	Nkap	1.67563
70208	Med23	1.67562
100336	Ppp1r8	1.67557
67959	Puf60	1.67475
15242	Hhex	1.67436
70408	Polr3f	1.674
218100	Zfp322a	1.67394
226747	Ahctf1	1.67359
69920	Polr2i	1.6719
17984	Ndn	1.67122
67956	Setd8	1.67115
68744	Zfp740	1.67105
20788	Srebf2	1.6708
432731	Zfp187	1.67068
110749	Chaf1b	1.66965
50794	Klf13	1.66959
60611	Foxj2	1.66897
30941	Usp21	1.6689
21372	Tbl1x	1.66879
17216	Mcm2	1.66874
30046	Zfp292	1.66761
213464	Rbbp5	1.66747
268996	Ss18	1.6663
208727	Hdac4	1.66519
66262	Ing5	1.66161
76007	Zmym2	1.66141
20937	Suv39h1	1.6611
71330	Rcbtb1	1.66096
20017	Polr1b	1.66025
474156	Zbtb9	1.65966
14056	Ezh2	1.65951
52713	Ccdc59	1.65932
56233	Hdac7	1.65794
19076	Prim2	1.65708
217031	Tada2a	1.65634
23894	Gtf2h2	1.65585
269639	Zfp512	1.65519
56321	Aatf	1.65361
80292	Zxdc	1.65317
24128	Xrn2	1.65196
230700	Foxj3	1.65191
22026	Nr2c2	1.65142
240442	Adnp2	1.65088
433759	Hdac1	1.65073
51813	Ccnc	1.65035
407786	Taf9b	1.65019
20933	Med22	1.64994
12151	Bmi1	1.64845
72672	Zfp518a	1.6484
19290	Pura	1.64818
100683	Trrap	1.64803
81630	Zbtb22	1.64745
217864	Rcor1	1.64718
17865	Mybl2	1.64702
22758	Zscan12	1.64572
241322	Zbtb6	1.64545
17190	Mbd1	1.64484
69792	Med6	1.64434
58523	Elp2	1.64405
14885	Gtf2h4	1.64359
22596	Xrcc5	1.64278
12455	Ccnt1	1.64255
13018	Ctcf	1.64216
26896	Med14	1.64189
74414	Polr3c	1.64172
209357	Gtf2h3	1.64136
22775	Zik1	1.6411
13872	Ercc3	1.63996
67486	Polr3g	1.63983
57908	Zfp318	1.63934
216578	Papolg	1.63722
20807	Srf	1.63708
224619	Traf7	1.63545
20589	Ighmbp2	1.63518
22770	Zhx1	1.63495
50868	Keap1	1.63386
27374	Prmt5	1.63322
66830	Nacc1	1.63307
66467	Gtf2h5	1.63238
93759	Sirt1	1.6314
18789	Papola	1.6303
320790	Chd7	1.62894
641340	Nrbf2	1.62874
77035	Jmjd5	1.6287
21428	Mlx	1.62834
20679	Sox6	1.62806
245841	Polr2h	1.628
54723	Tfip11	1.62789
234135	Whsc1l1	1.62785
229004	Gmeb2	1.62705
72459	Htatsf1	1.627
56469	Pias1	1.62634
118445	Klf16	1.62573
72199	Mms19	1.62517
230753	Thrap3	1.62391
50907	Preb	1.62248
109151	Chd9	1.62223
77286	Nkrf	1.62105
66526	2210012G02Rik	1.62025
12915	Atf6b	1.62016
65020	Zfp110	1.61934
11792	Apex1	1.61925
52592	Brms1l	1.61897
13017	Ctbp2	1.6181
67371	Gtf3c6	1.61789
20128	Trim30a	1.61428
18515	Pbx2	1.61327
17428	Mnt	1.61273
66953	Cdca7	1.61231
71990	Ddx54	1.61147
13016	Ctbp1	1.61142
232976	Zfp574	1.61136
93681	Zfp192	1.61125
234366	Gatad2a	1.60993
56070	Tcerg1	1.60889
226182	Taf5	1.60804
12648	Chd1	1.60799
20466	Sin3a	1.6077
54351	Rai12	1.60665
21853	Timeless	1.60664
28084	Vps25	1.60644
21780	Tfam	1.60564
72465	Zfp131	1.60553
15260	Hira	1.60472
668501	Zfp507	1.60351
544971	Bdp1	1.60206
71041	Pcgf6	1.60192
73916	Ift57	1.60024
59004	Pias4	1.59946
319594	Hif1an	1.59937
21340	Taf1b	1.59899
18227	Nr4a2	1.59898
70088	Meaf6	1.59841
70427	Mier2	1.59785
20841	Zfp143	1.59771
109108	Slc30a9	1.59683
245695	Tceanc	1.59645
74322	Cxxc1	1.59625
50926	Hnrpdl	1.59589
75565	Ccdc101	1.59504
71131	Zfp689	1.59443
15191	Hdgf	1.5934
11538	Adnp	1.59321
20586	Smarca4	1.59305
22433	Xbp1	1.59273
234852	Chmp1a	1.59163
74044	Ttf2	1.59155
21973	Top2a	1.59013
216825	Usp22	1.59
270627	Taf1	1.58955
27878	Tada1	1.58892
66855	Tcf25	1.58666
56531	Ylpm1	1.58622
14582	Gfi1b	1.58586
52679	E2f7	1.58586
24136	Zeb2	1.58544
228536	Bahd1	1.58324
16391	Irf9	1.58315
66491	Polr2l	1.58247
70239	Gtf3c5	1.58218
66136	Znrd1	1.58206
244349	Myst3	1.58131
66410	Mterfd1	1.58123
67255	Zfp422	1.5806
18193	Nsd1	1.58013
69090	Ascc1	1.58001
72020	Zfp654	1.57929
224481	Tfb1m	1.5781
233490	Crebzf	1.57759
19646	Rbbp4	1.57735
71242	Spata24	1.57705
71702	Cdc5l	1.57667
66233	Dmap1	1.57664
19291	Purb	1.57606
68770	Phtf2	1.57488
20020	Polr2a	1.57354
11909	Atf2	1.5729
214572	Prmt7	1.57155
110616	Atxn3	1.57154
13831	Epc1	1.57106
12593	Cdyl	1.57086
17355	Aff1	1.57058
74197	Gtf2e1	1.56988
81004	Tbl1xr1	1.56916
68776	Taf11	1.569
74112	Usp16	1.56894
52708	Zfp410	1.56722
17420	Mnat1	1.56581
66929	Asf1b	1.56576
170791	Rbm39	1.56572
56809	Gmeb1	1.56511
67733	Itgb3bp	1.56473
17425	Foxk1	1.56373
21411	Tcf20	1.56364
235497	Leo1	1.56273
99890	Prmt6	1.56248
223527	Eny2	1.56219
319475	Zfp672	1.56219
18181	Nrf1	1.56191
101739	Psip1	1.56031
57432	Zc3h8	1.56019
64898	Lpin2	1.55945
17095	Lyl1	1.55901
69260	Ing2	1.55879
76246	Rtf1	1.55867
13864	Nr2f6	1.55707
74195	Elp3	1.55628
67230	Zfp329	1.55501
22697	Zscan21	1.55416
233863	Gtf3c1	1.55337
219150	Hmbox1	1.55335
227867	Epc2	1.55331
240514	Ccdc85b	1.55271
209361	Taf3	1.55268
12912	Creb1	1.55253
17191	Mbd2	1.5513
84113	Ptov1	1.55038
93736	Aff4	1.55006
12913	Creb3	1.54924
56484	Foxo3	1.54881
71777	Ing3	1.54863
21343	Taf6	1.54844
71952	2410016O06Rik	1.54741
217946	Cdca7l	1.54604
105689	Mycbp2	1.54567
213054	Gabpb2	1.54352
109263	Rlf	1.5427
103537	Mbtd1	1.54192
216154	Med16	1.54134
12396	Cbfa2t2	1.54043
212391	Lcor	1.5395
226470	Zbtb41	1.53845
214742	Rcor3	1.53797
192191	Med9	1.53749
29806	Limd1	1.5364
17119	Mxd1	1.53546
101867	Rrp8	1.53449
225160	Thoc1	1.53383
229906	Gtf2b	1.53253
50754	Fbxw7	1.53012
330361	AW146020	1.53006
75316	Taf1d	1.52979
109689	Arrb1	1.52759
73754	Thap1	1.52467
13433	Dnmt1	1.52437
17684	Cited2	1.5242
77766	Elp4	1.52359
23857	Dmtf1	1.52269
67222	Srfbp1	1.52124
232286	Tmf1	1.52103
76199	Med13l	1.52095
20924	Supt5h	1.52006
102209	Snapc2	1.51982
21887	Tle3	1.51972
68877	Maf1	1.51837
13435	Dnmt3a	1.51762
320271	Scai	1.51611
20384	Srsf5	1.51541
71722	Cic	1.51233
110521	Hivep1	1.51194
73178	Wasl	1.51177
320244	Ttll5	1.51176
69890	Zfp219	1.51137
26371	Ciao1	1.51099
64424	Polr1e	1.50968
72195	Supt7l	1.50962
69228	Zfp746	1.50814
56222	Cited4	1.50678
69752	Zfp511	1.50639
67037	Pmf1	1.50603
20184	Uimc1	1.5057
218832	Polr3a	1.50521
209707	Lcorl	1.50497
56406	Ncoa6	1.50457
55982	Paxip1	1.5041
18099	Nlk	1.50393
70508	Bbx	1.50344
18045	Nfyb	1.50199
268448	Phf12	1.50109
214764	2700050L05Rik	1.50058
109095	Atxn7l3	1.50013
78656	Brd8	1.49865
232811	Suv420h2	1.49778
16969	Zbtb7a	1.49589
56722	Litaf	1.49584
235469	Zfp280d	1.49529
67367	Gcfc1	1.49503
15259	Hipk3	1.49372
22051	Trip6	1.49312
103836	Zfp692	1.49056
231051	Mll3	1.48867
67500	Ccar1	1.48817
17978	Ncoa2	1.4877
21807	Tsc22d1	1.48629
68975	Med27	1.48627
381379	Med19	1.48611
23849	Klf6	1.48454
21427	Vps72	1.48447
67773	Myst1	1.48318
22698	Zfp39	1.48273
54006	Deaf1	1.48039
229542	Gatad2b	1.47669
228790	Asxl1	1.47625
21945	Dedd	1.4748
99730	Taf13	1.47399
18771	Pknox1	1.47388
76804	Kdm4c	1.47384
320713	Mysm1	1.47336
24068	Sra1	1.47332
81601	Kat5	1.47268
53621	Cnot4	1.47042
268903	Nrip1	1.46911
269870	Zfp446	1.46661
20019	Polr1a	1.46607
13716	Ell	1.46456
235028	Zfp426	1.4633
214162	Mll1	1.46106
80732	Mynn	1.46105
108098	Med21	1.45753
244216	Zfp771	1.45654
75273	Pelp1	1.45545
232791	Cnot3	1.45251
107823	Whsc1	1.4523
22221	Ubp1	1.4515
94246	Arid4b	1.44709
18034	Nfkb2	1.44642
327987	Med13	1.44405
66867	Hmg20a	1.44332
193796	Kdm4b	1.44304
233545	2210018M11Rik	1.44038
268294	Zbtb24	1.43998
63856	Taf8	1.43901
75410	Wbp7	1.43435
70315	Hdac8	1.43414
19651	Rbl2	1.43298
22761	Zfpm1	1.42743
233410	Zfp592	1.42579
433693	Akirin2	1.4256
12421	Rb1cc1	1.42268
216151	Polrmt	1.42183
74123	Foxp4	1.41902
116848	Baz2a	1.4184
55942	Sertad1	1.41777
69009	Thap7	1.41768
70428	Polr3b	1.41517
77128	A930001N09Rik	1.41485
59016	Thap11	1.41201
66653	Brf2	1.41072
69188	Mll5	1.40803
57230	Sap30bp	1.40577
52040	Ppp1r10	1.40356
26466	Zfp260	1.40228
22704	Zfp46	1.40172
94186	Strn3	1.40085
52712	Zkscan6	1.40073
408022	Ccdc111	1.39794
24074	Taf7	1.39778
230674	Kdm4a	1.39671
15193	Hdgfrp2	1.39629
666311	Zfp498	1.39619
13198	Ddit3	1.39591
69994	Rbm15b	1.39531
58172	Sertad2	1.39529
216274	Cep290	1.3937
67379	Dedd2	1.39358
194655	Klf11	1.39208
18519	Kat2b	1.39175
56036	Ccnl2	1.39155
627049	Zfp800	1.38815
102423	Hinfp	1.38707
54343	Atf7ip	1.38592
69790	Med30	1.38495
72739	Zkscan3	1.38192
73389	Hbp1	1.37986
56381	Spen	1.37969
56309	Mycbp	1.37915
53325	Banp	1.37864
75605	Kdm5b	1.37831
29871	Scmh1	1.37774
56404	Trip4	1.37722
17121	Mxd3	1.37696
328801	Zfp414	1.37243
66556	Drap1	1.37167
23989	Med24	1.3708
232430	Crebl2	1.36944
69837	Pcgf1	1.36851
66464	Taf12	1.36833
103806	Maml1	1.36582
22260	Nr1h2	1.36211
12454	Ccnk	1.35846
71752	Gtf3c2	1.35737
15185	Hdac6	1.35639
20926	Supt6h	1.35459
78943	Ern1	1.35444
67235	Zkscan14	1.35314
98053	Gtf2f1	1.35192
76131	Depdc1a	1.35156
108961	E2f8	1.35032
27223	Trp53bp1	1.3495
57247	Zfp276	1.3495
66970	Ssbp2	1.3452
192231	Hexim1	1.34045
170742	Sertad3	1.33663
229007	Zgpat	1.33439
20591	Kdm5c	1.33413
15184	Hdac5	1.33116
68153	Gtf2e2	1.33042
54446	Nfat5	1.32689
101206	Tada3	1.32446
12227	Btg2	1.32235
13560	E4f1	1.32216
667118	Zbed6	1.31978
231506	Lin54	1.31495
12909	Crcp	1.31296
21389	Tbx6	1.31284
623474	Rad54b	1.31193
71059	Hexim2	1.31161
68094	Smarcc2	1.30945
17257	Mecp2	1.3086
214899	Kdm5a	1.30401
15278	Tfb2m	1.30153
18854	Pml	1.30146
16549	Khsrp	1.29465
14055	Ezh1	1.28615
22642	Zbtb17	1.27738
19708	Dpf2	1.27725
56380	Arid3b	1.27524
15214	Hey2	1.2749
353170	Txlng	1.27152
54169	Myst4	1.27063
384763	Zfp667	1.26729
230119	Zbtb5	1.26635
69125	Cnot8	1.26334
192195	Ash1l	1.26292
269003	Sap130	1.26182
56338	Txnip	1.26055
71876	Mlf1ip	1.25753
72308	Brf1	1.25436
12953	Cry2	1.25315
22130	Ttf1	1.25117
75871	Zfp821	1.25097
104263	Kdm3a	1.24985
225876	Kdm2a	1.24749
100072	Camta1	1.24212
13180	Pcbd1	1.24061
66660	Sltm	1.23636
72416	Lrpprc	1.23072
81000	Rad54l2	1.22508
57314	Th1l	1.22467
78829	Tsc22d4	1.22168
75302	Asxl2	1.21821
21341	Taf1c	1.21409
216161	Sbno2	1.1919
17122	Mxd4	1.18879
99377	Sall4	1.18696
232816	Zfp628	1.18351
107503	Atf5	1.17727
70461	Crtc3	1.10994
104799	Vipar	1.10901
56417	Adar	1.0868

## Sheet: Table S6 Adult Definitive
EntrezGene ID	Gene Symbol	Essentiality Score
16478	Jund	2.58947
16596	Klf1	2.48975
15361	Hmga1	2.48507
13653	Egr1	2.46998
14281	Fos	2.43663
20850	Stat5a	2.42028
20846	Stat1	2.41296
22778	Ikzf1	2.40295
56449	Csda	2.3973
20375	Sfpi1	2.38871
17863	Myb	2.37575
12606	Cebpa	2.3566
17125	Smad1	2.3535
14460	Gata1	2.3304
14461	Gata2	2.31306
13655	Egr3	2.30534
13555	E2f1	2.2901
17938	Naca	2.28657
16476	Jun	2.28288
17128	Smad4	2.28287
22779	Ikzf2	2.24561
210172	Zfp526	2.24435
20688	Sp4	2.23251
14815	Nr3c1	2.22667
18023	Nfe2l1	2.21722
20683	Sp1	2.21051
13712	Elk1	2.19969
21417	Zeb1	2.18386
22632	Yy1	2.17287
18018	Nfatc1	2.16953
19727	Rfxank	2.16592
19725	Rfx2	2.16049
211586	Tfdp2	2.15421
14886	Gtf2i	2.14209
18667	Pgr	2.12877
23872	Ets2	2.1252
21781	Tfdp1	2.12262
21374	Tbp	2.12218
20851	Stat5b	2.11856
17129	Smad5	2.11673
13557	E2f3	2.10751
17869	Myc	2.10503
12609	Cebpd	2.10498
242705	E2f2	2.1012
22666	Zfp161	2.09699
15251	Hif1a	2.095
14235	Foxm1	2.08894
12608	Cebpb	2.08122
20182	Rxrb	2.0792
17126	Smad2	2.06828
14282	Fosb	2.06537
23871	Ets1	2.06459
17134	Mafg	2.0645
13876	Erg	2.06157
13654	Egr2	2.03855
20687	Sp3	2.03813
18986	Pou2f1	2.03801
17119	Mxd1	2.03766
16477	Junb	2.03554
272382	Spib	2.0252
73274	Gpbp1	2.02324
328572	Ep300	2.01328
17187	Max	2.01262
20848	Stat3	2.00713
16600	Klf4	1.99873
192657	Ell2	1.99129
14284	Fosl2	1.98411
14247	Fli1	1.97911
16842	Lef1	1.96407
13713	Elk3	1.96266
56484	Foxo3	1.95873
21416	Tcf7l2	1.95756
22166	Txn1	1.95481
104394	E2f4	1.95407
18022	Nfe2	1.95266
211329	Ncoa7	1.94823
20218	Khdrbs1	1.94696
54601	Foxo4	1.94256
21349	Tal1	1.94213
19645	Rb1	1.93794
264064	Cdk8	1.93699
56455	Dynll1	1.93453
18813	Pa2g4	1.93037
68877	Maf1	1.92667
20679	Sox6	1.92298
109689	Arrb1	1.92247
17859	Mxi1	1.91992
17260	Mef2c	1.91819
20852	Stat6	1.91692
12399	Runx3	1.90543
14011	Etv6	1.90221
59024	Med12	1.89869
232023	Vopp1	1.87727
109108	Slc30a9	1.87671
15257	Hipk1	1.86736
12914	Crebbp	1.86607
18027	Nfia	1.86578
20677	Sox4	1.86057
21372	Tbl1x	1.86056
15900	Irf8	1.86048
54123	Irf7	1.86003
21426	Tcfec	1.8598
13982	Esr1	1.85938
16764	Aff3	1.85608
17133	Maff	1.8556
50849	Rnf10	1.85436
71375	Foxn3	1.85252
209446	Tcfe3	1.85147
13709	Elf1	1.85107
59022	Edf1	1.84921
78912	Sp2	1.84655
22059	Trp53	1.84334
59035	Carm1	1.84265
18033	Nfkb1	1.84089
16201	Ilf3	1.84076
16978	Lrrfip1	1.83606
16362	Irf1	1.83222
234366	Gatad2a	1.83191
17135	Mafk	1.82994
15499	Hsf1	1.82867
21815	Tgif1	1.82799
338523	Jhdm1d	1.8274
58523	Elp2	1.8272
235459	Gtf2a2	1.82701
74120	Zfp263	1.82648
19724	Rfx1	1.8263
56275	Rbm14	1.8227
21423	Tcf3	1.8218
14375	Xrcc6	1.82048
208727	Hdac4	1.81968
12611	Cebpg	1.81472
58172	Sertad2	1.81391
108655	Foxp1	1.81376
13875	Erf	1.81216
218490	Btf3	1.80957
12151	Bmi1	1.80725
217946	Cdca7l	1.80597
15289	Hmgb1	1.80298
245688	Rbbp7	1.80204
12395	Runx1t1	1.80174
20849	Stat4	1.80056
28015	Grinl1a	1.79748
17979	Ncoa3	1.79617
70122	Mllt3	1.79567
17344	Pias2	1.79279
18685	Phtf1	1.79258
70508	Bbx	1.79246
223701	Mkl1	1.79136
18412	Sqstm1	1.78891
18515	Pbx2	1.78746
12912	Creb1	1.78727
17420	Mnat1	1.7865
67488	Calcoco1	1.7836
235132	Zbtb44	1.78319
17132	Maf	1.78269
18432	Mybbp1a	1.77954
15191	Hdgf	1.77788
67371	Gtf3c6	1.77608
15258	Hipk2	1.77594
67255	Zfp422	1.77163
225160	Thoc1	1.77148
209357	Gtf2h3	1.77133
70160	Vps36	1.77108
66151	Prr13	1.77053
53610	Nono	1.77007
17425	Foxk1	1.76964
21685	Tef	1.76942
15370	Nr4a1	1.76887
19726	Rfx3	1.76627
15384	Hnrnpab	1.76365
11737	Anp32a	1.76285
57316	C1d	1.76177
54131	Irf3	1.76168
74570	Zkscan1	1.76093
66935	Cir1	1.76083
269639	Zfp512	1.76053
208968	Zfp280c	1.75855
20230	Satb1	1.75802
19646	Rbbp4	1.75739
67710	Polr2g	1.75457
68750	Rreb1	1.75431
67923	Tceb1	1.75423
12396	Cbfa2t2	1.75412
14391	Gabpb1	1.75343
18034	Nfkb2	1.75149
81004	Tbl1xr1	1.75149
56736	Rnf14	1.74982
17131	Smad7	1.74981
71949	Lass5	1.74931
72459	Htatsf1	1.74877
236511	Eif2c1	1.74861
240442	Adnp2	1.74846
71954	Suds3	1.74717
12034	Phb2	1.74494
17219	Mcm6	1.74417
24128	Xrn2	1.74383
230233	Ikbkap	1.7433
55927	Hes6	1.74052
20022	Polr2j	1.74012
23808	Ash2l	1.73878
13180	Pcbd1	1.73645
16911	Lmo4	1.73593
21399	Tcea1	1.73193
216825	Usp22	1.73193
68995	Mcts1	1.73162
22722	Zfp64	1.72888
18021	Nfatc3	1.72687
216274	Cep290	1.72681
83796	Smarcd2	1.72607
268417	Zkscan17	1.72605
13433	Dnmt1	1.72524
18024	Nfe2l2	1.7248
66491	Polr2l	1.72429
104156	Etv5	1.72369
22221	Ubp1	1.72348
23849	Klf6	1.71677
209225	Zfp710	1.71558
18044	Nfya	1.71497
12387	Ctnnb1	1.71363
67219	Med18	1.71345
67222	Srfbp1	1.71301
67673	Tceb2	1.71286
228829	Phf20	1.71212
97165	Hmgb2	1.7119
18030	Nfil3	1.71172
16468	Jarid2	1.71072
16151	Ikbkg	1.71069
70427	Mier2	1.70893
11792	Apex1	1.70888
207785	Csrnp2	1.70626
432731	Zfp187	1.70585
57080	Gtf2ird1	1.70517
104721	Ddx1	1.70501
20787	Srebf1	1.70489
208647	Creb3l2	1.70408
21406	Tcf12	1.70364
11632	Aip	1.70328
11545	Parp1	1.7024
17220	Mcm7	1.70233
18099	Nlk	1.70232
20591	Kdm5c	1.70037
56321	Aatf	1.69972
67956	Setd8	1.69947
12013	Bach1	1.69739
231866	Zfp12	1.69497
74427	Eaf1	1.69339
83925	Trps1	1.69315
22608	Ybx1	1.69263
116871	Mta3	1.69225
272359	Irf2bp1	1.69225
329003	Zfp516	1.68982
100336	Ppp1r8	1.68954
69790	Med30	1.68937
66556	Drap1	1.68896
69228	Zfp746	1.68747
16599	Klf3	1.6856
67381	Med4	1.68542
71041	Pcgf6	1.68266
54367	Zfp326	1.68249
237339	L3mbtl3	1.68221
22775	Zik1	1.68119
22661	Zfp148	1.68098
18128	Notch1	1.67998
72416	Lrpprc	1.67995
73916	Ift57	1.67956
12421	Rb1cc1	1.67882
70601	Ecd	1.67856
15242	Hhex	1.67807
12753	Clock	1.6778
27374	Prmt5	1.67769
74164	Nfx1	1.67615
17684	Cited2	1.67539
66923	Pbrm1	1.67464
64424	Polr1e	1.67319
109263	Rlf	1.67094
78929	Polr3h	1.67056
20174	Ruvbl2	1.67022
57782	Rbak	1.66943
72475	Ssbp3	1.66908
69257	Elf2	1.66892
18032	Nfix	1.66819
74197	Gtf2e1	1.66704
21340	Taf1b	1.66643
14581	Gfi1	1.66484
16363	Irf2	1.66433
66596	Gtf3a	1.66338
11908	Atf1	1.66259
20585	Hltf	1.66257
75273	Pelp1	1.66171
66172	Med11	1.66054
72672	Zfp518a	1.65828
84113	Ptov1	1.65785
67781	Ilf2	1.65651
240514	Ccdc85b	1.65567
28084	Vps25	1.65494
20933	Med22	1.65487
19821	Rnf2	1.65426
449521	Zfp213	1.65265
18140	Uhrf1	1.65258
69890	Zfp219	1.65257
214572	Prmt7	1.65248
11863	Arnt	1.6523
19696	Rel	1.65205
229007	Zgpat	1.65081
21428	Mlx	1.6504
17122	Mxd4	1.64964
58521	Eid1	1.64867
13134	Dach1	1.64801
16364	Irf4	1.64735
14390	Gabpa	1.64711
107932	Chd4	1.6458
56505	Ruvbl1	1.64237
232334	Vgll4	1.64219
228839	Tgif2	1.64184
66953	Cdca7	1.63994
67050	Nkap	1.63697
16170	Il16	1.63282
12398	Cbfa2t3	1.63248
68479	Phf5a	1.63209
13047	Cux1	1.63203
12785	Cnbp	1.63109
20587	Smarcb1	1.63002
99890	Prmt6	1.62971
13017	Ctbp2	1.62945
20016	Polr1c	1.62943
29871	Scmh1	1.62847
73389	Hbp1	1.62788
69833	Polr2f	1.62603
70428	Polr3b	1.62495
13714	Elk4	1.62246
22051	Trip6	1.62196
13048	Cux2	1.62147
66310	Dpy30	1.61963
73251	Setd7	1.61924
12953	Cry2	1.61825
67143	Ikzf5	1.61732
195522	Zfp691	1.61409
19822	Rnf4	1.61381
67224	Med29	1.61327
69241	Polr2d	1.61325
20021	Polr2c	1.61318
52830	Pnrc2	1.61283
66136	Znrd1	1.61182
22770	Zhx1	1.61092
13435	Dnmt3a	1.61054
384763	Zfp667	1.60985
70769	Nolc1	1.60876
269252	Gtf3c4	1.60735
59057	Zfp191	1.60481
108946	Zzz3	1.6041
78266	Zfp687	1.60362
56397	Morf4l2	1.60305
69743	Casz1	1.60275
13016	Ctbp1	1.60269
12393	Runx2	1.60229
100009600	Zglp1	1.60144
26940	Ecsit	1.60112
17217	Mcm4	1.60082
20019	Polr1a	1.60066
170936	Zfp369	1.6005
14885	Gtf2h4	1.60023
11991	Hnrnpd	1.59961
20185	Ncor1	1.59794
21887	Tle3	1.59514
23942	Mta2	1.59502
15405	Hoxa9	1.59491
17216	Mcm2	1.59406
19014	Med1	1.59191
17127	Smad3	1.59017
20924	Supt5h	1.58883
17215	Mcm3	1.58632
110749	Chaf1b	1.58502
77110	Gpbp1l1	1.58353
58184	Rqcd1	1.58199
106298	Rrn3	1.58143
72020	Zfp654	1.58118
17258	Mef2a	1.58086
57314	Th1l	1.58079
12014	Bach2	1.57988
106931	Kctd1	1.57973
245841	Polr2h	1.57902
268564	Zbtb1	1.57863
56722	Litaf	1.57737
380773	1810035L17Rik	1.57711
83554	Fstl3	1.57658
20589	Ighmbp2	1.57565
18109	Mycn	1.57502
22282	Usf2	1.57454
19285	Ptrf	1.57427
104348	Zfp120	1.57378
56805	Zbtb33	1.57276
22668	Sf1	1.57273
67871	Mrrf	1.57226
11911	Atf4	1.57213
353187	Nr1d2	1.57114
230908	Tardbp	1.5694
27049	Etv3	1.56847
18983	Cnot7	1.56739
71702	Cdc5l	1.56732
235497	Leo1	1.56613
21413	Tcf4	1.56558
76804	Kdm4c	1.5629
71514	Sfpq	1.56191
13626	Eed	1.5616
19720	Trim27	1.55944
19712	Rest	1.55879
52713	Ccdc59	1.55695
50907	Preb	1.55599
114741	Supt16h	1.55554
320267	Fubp3	1.55498
13560	E4f1	1.55357
15284	Hlx	1.55333
71059	Hexim2	1.55223
668166	Zxdb	1.55182
241447	Lass6	1.55179
15201	Hells	1.55177
20588	Smarcc1	1.55137
75605	Kdm5b	1.55112
66929	Asf1b	1.55086
56463	Snd1	1.54904
17218	Mcm5	1.54788
66999	Med28	1.5466
27224	Tceb3	1.54411
30841	Kdm2b	1.54307
226442	Zfp281	1.54099
18676	Phf2	1.54095
75452	Ascc2	1.54036
19075	Prim1	1.54033
14013	Mecom	1.53929
108098	Med21	1.53851
17355	Aff1	1.53808
69125	Cnot8	1.53705
17188	Maz	1.53539
21945	Dedd	1.53537
57321	Terf2ip	1.53438
22758	Zscan12	1.53403
217578	Baz1a	1.53357
21429	Ubtf	1.5326
20807	Srf	1.53216
53417	Hif3a	1.53203
21780	Tfam	1.53133
66830	Nacc1	1.53133
20024	Sub1	1.53042
15182	Hdac2	1.53022
66213	Med7	1.52981
19076	Prim2	1.52853
60611	Foxj2	1.52821
18949	Pnn	1.52741
108143	Taf9	1.52717
17342	Mitf	1.52675
14534	Kat2a	1.52604
100515	Zfp518b	1.52244
107951	Cdk9	1.52192
13486	Dr1	1.52163
30928	Zfp238	1.52029
56233	Hdac7	1.52019
56309	Mycbp	1.51889
66580	Esf1	1.51869
70408	Polr3f	1.51835
547253	Parp14	1.51801
215418	Csrnp1	1.51753
22385	Baz1b	1.51587
65020	Zfp110	1.51558
26939	Polr3e	1.5155
19708	Dpf2	1.51264
268448	Phf12	1.51254
20833	Ssrp1	1.51218
18129	Notch2	1.51044
24075	Taf10	1.50909
84505	Setdb1	1.50876
64050	Yeats4	1.50859
80509	Med8	1.5083
20466	Sin3a	1.50655
64707	Suv39h2	1.50499
14030	Ewsr1	1.50368
214742	Rcor3	1.5028
140858	Wdr5	1.50224
20926	Supt6h	1.50194
58202	Cobra1	1.50137
75291	Zbtb3	1.49978
17865	Mybl2	1.49931
56381	Spen	1.49931
83602	Gtf2a1	1.49872
67155	Smarca2	1.49658
50754	Fbxw7	1.49604
234959	Med17	1.49585
216578	Papolg	1.49252
225888	Suv420h1	1.49224
23894	Gtf2h2	1.49196
20586	Smarca4	1.49101
268996	Ss18	1.49046
66505	Zmynd11	1.49042
12418	Cbx4	1.48987
52679	E2f7	1.48926
75613	Med25	1.48821
11909	Atf2	1.48727
69994	Rsc1a1	1.4872
77286	Nkrf	1.48702
28071	Twistnb	1.4864
17749	Polr2k	1.48623
108961	E2f8	1.48499
21888	Tle4	1.48495
76893	Lass2	1.48384
71952	2410016O06Rik	1.48293
17936	Nab1	1.4827
214669	L3mbtl2	1.48255
19650	Rbl1	1.48205
228869	Ncoa5	1.48203
107771	Bmyc	1.48195
14025	Bcl11a	1.48182
71458	Bcor	1.48115
12572	Cdk7	1.48095
17978	Ncoa2	1.48063
22642	Zbtb17	1.48036
67778	Zfp639	1.48015
20893	Bhlhe40	1.47981
116870	Mta1	1.47854
18516	Pbx3	1.47703
74838	Naa15	1.47397
12607	Cebpz	1.47149
19651	Rbl2	1.47133
50926	Hnrpdl	1.47054
100182	Akna	1.4705
20788	Srebf2	1.46946
11865	Arntl	1.469
17977	Ncoa1	1.46801
17192	Mbd3	1.46799
14605	Tsc22d3	1.46786
98403	Zfp451	1.46776
19291	Purb	1.46775
11569	Aebp2	1.46617
74414	Polr3c	1.46562
76199	Med13l	1.4638
19687	Rfc1	1.46262
94112	Med15	1.46226
18045	Nfyb	1.46192
70472	Atad2	1.46156
27878	Tada1	1.46069
66684	Tceal8	1.46049
24136	Zeb2	1.45817
17261	Mef2d	1.45765
101739	Psip1	1.45659
17692	Msl3	1.45589
12952	Cry1	1.45577
52712	Zkscan6	1.45461
192285	Phf21a	1.4544
52615	Suz12	1.45398
73178	Wasl	1.45306
232816	Zfp628	1.4528
13591	Ebf1	1.45189
21414	Tcf7	1.4505
234852	Chmp1a	1.45022
14056	Ezh2	1.44952
118445	Klf16	1.44788
18046	Nfyc	1.44739
56456	Actl6a	1.44689
208104	Mlxip	1.44649
70998	Phf6	1.4461
66855	Tcf25	1.44545
238673	Zfp367	1.4454
66634	Mcm8	1.44517
751865	Sap25	1.4438
433759	Hdac1	1.44291
14797	Aes	1.44257
235028	Zfp426	1.44243
56338	Txnip	1.44187
217864	Rcor1	1.44142
70088	Meaf6	1.44035
21973	Top2a	1.44014
54624	Paf1	1.43974
230753	Thrap3	1.4392
18519	Kat2b	1.43568
12224	Klf5	1.43484
66464	Taf12	1.4348
100683	Trrap	1.43364
226470	Zbtb41	1.43247
66126	Elof1	1.43182
79221	Hdac9	1.43032
209707	Lcorl	1.43015
234594	Cnot1	1.42947
231506	Lin54	1.42898
101867	Rrp8	1.42859
66653	Brf2	1.42738
66660	Sltm	1.42711
104625	Cnot6	1.42695
57432	Zc3h8	1.42598
106143	Cggbp1	1.42589
68094	Smarcc2	1.42455
66262	Ing5	1.42358
232989	Hnrnpul1	1.42356
14884	Gtf2h1	1.42237
76007	Zmym2	1.42046
99730	Taf13	1.419
26466	Zfp260	1.41776
109095	Rbm15b	1.41761
67772	Chd8	1.41693
71148	Mier1	1.4167
68837	Foxk2	1.41669
54351	Rai12	1.41569
12227	Btg2	1.41551
69920	Polr2i	1.41512
71722	Cic	1.41503
72147	Zbtb46	1.41358
50794	Klf13	1.41357
71902	Cand1	1.41343
15951	Ifi204	1.41209
12913	Creb3	1.41121
223527	Eny2	1.41039
71834	Zbtb43	1.40939
64898	Lpin2	1.40826
13831	Epc1	1.40781
23877	Fiz1	1.40776
232791	Cnot3	1.40767
72308	Brf1	1.40702
29808	Mga	1.40685
69188	Mll5	1.40643
18771	Pknox1	1.40619
110616	Atxn3	1.40378
13018	Ctcf	1.40369
23856	Dido1	1.40353
67379	Dedd2	1.40237
11910	Atf3	1.40218
244879	Npat	1.40114
59004	Pias4	1.40079
226747	Ahctf1	1.40065
474156	Zbtb9	1.40015
56469	Pias1	1.40009
72199	Mms19	1.39881
12909	Crcp	1.39831
67210	Gatad1	1.39806
99480	Dnttip2	1.39544
216151	Polrmt	1.3954
102162	Taf5l	1.39528
193796	Kdm4b	1.39399
231051	Mll3	1.39306
68705	Gtf2f2	1.39302
244216	Zfp771	1.39291
23989	Med24	1.39281
56706	Ccnl1	1.39234
107503	Atf5	1.3918
69260	Ing2	1.39178
20467	Sin3b	1.39119
192191	Med9	1.38991
56458	Foxo1	1.3896
29806	Limd1	1.38927
218613	Mier3	1.38919
17191	Mbd2	1.38859
239719	Mkl2	1.38757
217218	Atxn7l3	1.38732
227867	Epc2	1.38669
57908	Zfp318	1.38659
15183	Hdac3	1.38638
212391	Lcor	1.38625
12916	Crem	1.38598
15260	Hira	1.38575
12454	Ccnk	1.38531
67959	Puf60	1.38319
213464	Rbbp5	1.38251
232286	Tmf1	1.38213
22260	Nr1h2	1.38204
56070	Tcerg1	1.38199
94093	Trim33	1.38178
214162	Mll1	1.38167
20728	Spic	1.38154
21847	Klf10	1.38101
68744	Zfp740	1.38091
20184	Uimc1	1.379
66882	Bzw1	1.37899
19820	Rlim	1.37864
269397	Ss18l1	1.37668
16601	Klf9	1.37585
55942	Sertad1	1.37545
16391	Irf9	1.37492
22596	Xrcc5	1.37093
74322	Cxxc1	1.37081
50496	E2f6	1.3708
433693	Akirin2	1.37073
170791	Rbm39	1.36983
12593	Cdyl	1.36813
116940	Tgs1	1.36662
68776	Taf11	1.36627
54006	Deaf1	1.36596
98053	Gtf2f1	1.36594
50724	Sap30l	1.36562
14582	Gfi1b	1.36498
28077	Med10	1.36464
66867	Hmg20a	1.36454
68925	Rpap1	1.364
16549	Khsrp	1.36388
76246	Rtf1	1.36259
68040	Zfp593	1.36206
72843	Prdm4	1.36197
234135	Whsc1l1	1.36181
93759	Sirt1	1.35985
81601	Kat5	1.35959
13716	Ell	1.35816
229615	Pias3	1.35794
246103	Atxn7	1.35766
225876	Kdm2a	1.35684
20937	Suv39h1	1.35589
67057	Yaf2	1.35495
218100	Zfp322a	1.35468
75826	Senp2	1.35437
226169	Pprc1	1.35435
13163	Daxx	1.35395
22698	Zfp39	1.35359
55982	Paxip1	1.35334
217127	Myst2	1.35265
30046	Zfp292	1.3511
56353	Rybp	1.34816
18124	Nr4a3	1.34706
54723	Tfip11	1.34642
53621	Cnot4	1.34624
22720	Zfp62	1.34598
229004	Gmeb2	1.34586
21853	Timeless	1.34468
228790	Asxl1	1.34437
270627	Taf1	1.34413
56417	Adar	1.34406
26896	Med14	1.34317
68703	Rere	1.34215
12648	Chd1	1.34212
72068	Cnot2	1.34173
14245	Lpin1	1.34165
72465	Zfp131	1.34043
52040	Ppp1r10	1.33949
544971	Bdp1	1.33943
20128	Trim30a	1.33935
12388	Ctnnd1	1.33873
627049	Zfp800	1.33826
59016	Thap11	1.33813
54343	Atf7ip	1.33711
319944	Taf2	1.33582
73754	Thap1	1.33474
102423	Hinfp	1.33391
71876	Mlf1ip	1.33287
66403	Asf1a	1.33211
14236	Foxn2	1.33198
228491	Zfp770	1.33193
213054	Gabpb2	1.33096
24068	Sra1	1.33033
74195	Elp3	1.33031
228536	Bahd1	1.33009
20841	Zfp143	1.33
67773	Myst1	1.32897
170742	Sertad3	1.32891
80292	Zxdc	1.32763
51886	Fubp1	1.32743
23857	Dmtf1	1.32726
56809	Gmeb1	1.32697
72057	Phf10	1.3269
71330	Rcbtb1	1.32681
57247	Zfp276	1.32492
22433	Xbp1	1.32375
81703	Jdp2	1.32314
229542	Gatad2b	1.32298
71752	Gtf3c2	1.3213
235469	Zfp280d	1.31997
66645	Pspc1	1.31802
17764	Mtf1	1.31714
21422	Tcfcp2	1.3156
21848	Trim24	1.31495
56406	Ncoa6	1.31437
18181	Nrf1	1.31411
22026	Nr2c2	1.31373
51813	Ccnc	1.31351
277250	Kdm3b	1.31303
226182	Taf5	1.31221
67367	Gcfc1	1.31194
668501	Zfp507	1.31113
93681	Zfp192	1.30994
328801	Zfp414	1.30982
78656	Brd8	1.30878
230700	Foxj3	1.30865
54169	Myst4	1.30809
13198	Ddit3	1.30738
17095	Lyl1	1.30726
116848	Baz2a	1.30725
19697	Rela	1.30573
107817	Jmjd6	1.304
27632	Rdbp	1.30297
110796	Tshz1	1.30275
381022	Mll2	1.30266
114774	Pawr	1.30226
52708	Zfp410	1.30059
233863	Gtf3c1	1.30037
12053	Bcl6	1.29909
16543	Mdfic	1.29878
70208	Med23	1.29856
18227	Nr4a2	1.29816
76073	Pcgf5	1.29631
11538	Adnp	1.29606
19290	Pura	1.29604
268903	Nrip1	1.29519
217031	Tada2a	1.29505
24074	Taf7	1.29474
66671	Ccnh	1.29456
641340	Nrbf2	1.29454
94186	Strn3	1.29408
54633	Pqbp1	1.29393
52592	Brms1l	1.29349
70625	Med26	1.29275
216154	Med16	1.29271
66410	Mterfd1	1.29198
66970	Ssbp2	1.29197
69009	Thap7	1.29197
218832	Polr3a	1.29173
108829	Jmjd1c	1.29145
50868	Keap1	1.29141
231329	Polr2b	1.29111
30946	Abt1	1.28764
75302	Asxl2	1.28758
30941	Usp21	1.28729
244349	Myst3	1.28666
80859	Nfkbiz	1.28578
12394	Runx1	1.2852
24116	Whsc2	1.28498
224902	Safb2	1.27883
22694	Zfp35	1.27866
74112	Usp16	1.27786
18985	Pou2af1	1.27784
327987	Med13	1.27553
77035	Jmjd5	1.27541
71777	Ing3	1.27477
101206	Tada3	1.27468
17121	Mxd3	1.27327
545725	Mterf	1.27306
320713	Mysm1	1.27184
232811	Suv420h2	1.27174
209361	Taf3	1.2692
353170	Txlng	1.26861
235682	Zfp445	1.26818
27223	Trp53bp1	1.26732
66420	Polr2e	1.26664
69837	Pcgf1	1.26591
26885	Casp8ap2	1.26574
71990	Ddx54	1.26417
73473	Iws1	1.263
12455	Ccnt1	1.26262
67279	Med31	1.26221
214764	2700050L05Rik	1.26214
17190	Mbd1	1.26164
107823	Whsc1	1.2601
99982	Kdm1a	1.25825
50887	Hmgn5	1.25734
666311	Zfp498	1.25688
21407	Tcf15	1.25669
319475	Zfp672	1.25536
66511	2500003M10Rik	1.25411
20020	Polr2a	1.25398
269424	Phf17	1.2534
69090	Ascc1	1.25279
20384	Srsf5	1.2507
16969	Zbtb7a	1.25042
54446	Nfat5	1.24962
67235	Zkscan14	1.24954
71371	Arid5b	1.24945
68153	Gtf2e2	1.24685
93736	Aff4	1.24572
80732	Mynn	1.24457
56531	Ylpm1	1.24372
15193	Hdgfrp2	1.24325
71242	Spata24	1.24237
26371	Ciao1	1.24213
214899	Kdm5a	1.24111
103806	Maml1	1.23961
21343	Taf6	1.23526
69587	Pcgf3	1.23419
71131	Zfp689	1.23404
60406	Sap30	1.23273
14248	Flii	1.23105
69752	Zfp511	1.22845
56541	Habp4	1.22691
233490	Crebzf	1.22569
78829	Tsc22d4	1.2243
13872	Ercc3	1.22428
18854	Pml	1.22385
94246	Arid4b	1.22295
15185	Hdac6	1.22205
667118	Zbed6	1.22199
17257	Mecp2	1.21764
229906	Gtf2b	1.21725
245695	Tceanc	1.21551
69792	Med6	1.21356
21341	Taf1c	1.2129
105689	Mycbp2	1.21039
104263	Kdm3a	1.20978
75565	Ccdc101	1.20908
58208	Bcl11b	1.20886
93760	Arid1a	1.20716
319594	Hif1an	1.20617
67439	Xab2	1.20565
109151	Chd9	1.20548
72195	Supt7l	1.20508
16598	Klf2	1.20437
21807	Tsc22d1	1.20335
63856	Taf8	1.2032
104799	Vipar	1.20286
56036	Ccnl2	1.20089
230674	Kdm4a	1.19814
75410	Wbp7	1.19717
407786	Taf9b	1.19434
67037	Pmf1	1.19365
57230	Sap30bp	1.19309
27681	Snf8	1.19124
623474	Rad54b	1.18946
69256	Zfp397	1.18879
269704	Zfp664	1.18836
18193	Nsd1	1.1873
22761	Zfpm1	1.18547
15259	Hipk3	1.18214
56490	Zbtb20	1.17829
77128	A930001N09Rik	1.17755
78943	Ern1	1.17562
21849	Trim28	1.1748
232976	Zfp574	1.17264
70239	Gtf3c5	1.17202
320271	Scai	1.17124
216161	Sbno2	1.16953
224481	Tfb1m	1.16837
66467	Gtf2h5	1.16799
14055	Ezh1	1.16469
56404	Trip4	1.16383
13864	Nr2f6	1.16324
66526	2210012G02Rik	1.16289
21411	Tcf20	1.16099
22780	Ikzf3	1.1543
381379	Med19	1.15297
77766	Elp4	1.15248
192231	Hexim1	1.15109
72739	Zkscan3	1.14779
224619	Traf7	1.14729
75316	Taf1d	1.14489
194655	Klf11	1.14383
103537	Mbtd1	1.1434
67230	Zfp329	1.14181
21389	Tbx6	1.1409
102209	Snapc2	1.13972
67500	Ccar1	1.13617
15278	Tfb2m	1.13426
76131	Depdc1a	1.1328
192195	Ash1l	1.1312
13819	Epas1	1.13021
18751	Prkcb	1.12976
320244	Ttll5	1.12819
70127	Dpf3	1.12788
14050	Eya3	1.12622
77634	Snapc3	1.12581
110521	Hivep1	1.1257
67733	Itgb3bp	1.1233
12915	Atf6b	1.11311
20667	Sox12	1.10935
15184	Hdac5	1.10654
233545	2210018M11Rik	1.10616
230119	Zbtb5	1.10552
21974	Top2b	1.10448
214498	Cdc73	1.09714
218214	Kdm1b	1.09621
74044	Ttf2	1.09203
93691	Klf7	1.09049
21427	Vps72	1.08962
233410	Zfp592	1.08294
408022	Ccdc111	1.07698
17428	Mnt	1.07606
75871	Zfp821	1.07498
81630	Zbtb22	1.0739
74343	Crtc2	1.06942
22704	Zfp46	1.06341
232430	Crebl2	1.05862
67815	Sec14l2	1.05371
68770	Phtf2	1.04852
22697	Zscan21	1.04728
241322	Zbtb6	1.03615
18789	Papola	1.03598
66233	Dmap1	1.02355
269003	Sap130	1.01833
72567	Bclaf1	1.01093
67440	Mtpap	1.00673
77889	Lbh	1.00609
67005	Polr3k	1.00587
100072	Camta1	0.98427
66423	2410022L05Rik	0.94799
330361	AW146020	0.54471
